# Supplementary material for: Epidermal Growth Factor Receptor (EGFR) Amplification May Lead to Invalid Cobas EGFR Mutation Test v2 Results
Source: Diagnostics (Basel). 2025 Apr 8;15(8):948. doi: 10.3390/diagnostics15080948 (PMC12025441; doi:10.3390/diagnostics15080948)
Supplement: Supplementary file 1 [file diagnostics-15-00948-s001.zip]

Archive with 1 entries (1 files):
- diagnostics-3496873-supplementary.pdf
